# Supplementary material for: Two new species of benthopelagic Stephos (Copepoda, Calanoida, Stephidae) from Korea
Source: Zookeys. 2015 Apr 8;(495):21–40. doi: 10.3897/zookeys.495.7862 (PMC4400403; doi:10.3897/zookeys.495.7862)
Supplement: XML Treatment for Stephos geojinensis [file zookeys.495.7862-treatment1.xml]

<!DOCTYPE tp:taxon-treatment
  PUBLIC "-//TaxonX//DTD Taxonomic Treatment Publishing DTD v0 20100105//EN" "tax-treatment-NSO.dtd">
<tp:taxon-treatment xmlns:tp="http://www.plazi.org/taxpub"><tp:treatment-meta><kwd-group><label>Taxon classification</label><kwd><named-content content-type="kingdom">Animalia</named-content></kwd><kwd><named-content content-type="order">Calanoida</named-content></kwd><kwd><named-content content-type="family">Stephidae</named-content></kwd></kwd-group><mixed-citation publication-type="journal"><person-group><name><surname>Moon</surname><given-names>Seong Yong</given-names></name><name><surname>Youn</surname><given-names>Seok-Hyun</given-names></name><name><surname>Venmathi Maran</surname><given-names>B. A.</given-names></name></person-group><article-title>Two new species of benthopelagic <italic><tp:taxon-name><tp:taxon-name-part taxon-name-part-type="genus">Stephos</tp:taxon-name-part></tp:taxon-name></italic> (<tp:taxon-name><tp:taxon-name-part taxon-name-part-type="subclass">Copepoda</tp:taxon-name-part></tp:taxon-name>, <tp:taxon-name><tp:taxon-name-part taxon-name-part-type="order">Calanoida</tp:taxon-name-part></tp:taxon-name>, <tp:taxon-name><tp:taxon-name-part taxon-name-part-type="family">Stephidae</tp:taxon-name-part></tp:taxon-name>) from Korea</article-title><source>Zookeys</source><day>8</day><month>4</month><year>2015</year><volume>2015</volume><issue>495</issue><fpage>21</fpage><lpage>40</lpage><pub-id pub-id-type="doi">10.3897/zookeys.495.7862</pub-id></mixed-citation></tp:treatment-meta><tp:nomenclature><tp:taxon-name>
                            <tp:taxon-name-part taxon-name-part-type="genus">Stephos</tp:taxon-name-part>
                            <tp:taxon-name-part taxon-name-part-type="species">geojinensis</tp:taxon-name-part>
                            <object-id xmlns:xlink="http://www.w3.org/1999/xlink" content-type="zoobank" xlink:type="simple">http://zoobank.org/57A20501-74CF-4E13-874D-4FC21A3C7ECE</object-id>
                        </tp:taxon-name><tp:taxon-status xmlns:xlink="http://www.w3.org/1999/xlink" xlink:type="simple">sp. n.</tp:taxon-status><xref ref-type="fig" rid="F1">Figs 1</xref><xref ref-type="fig" rid="F2">, 2</xref><xref ref-type="fig" rid="F3">, 3</xref><xref ref-type="fig" rid="F4">, 4</xref></tp:nomenclature><tp:treatment-sec sec-type="Material examined"><title>Material examined.</title><p>Female holotype (NIBRIV0000304586) and male allotype (NIBRIV0000304587) undissected and preserved in 70% ethanol; female paratype (NIBRIV0000304738) and male paratype (NIBRIV0000304739) dissected on two glass slides; one female paratype and seven male paratypes (NIBRIV0000304293, 1 vial) preserved in 70% ethanol. All specimens were collected from the near-bottom using a light trap at high tide at dusk, on 28 August 2010 by the senior author (S. Y. Moon). The description below is based on the paratypes.</p></tp:treatment-sec><tp:treatment-sec sec-type="Type locality"><title>Type locality.</title><p>Geojin fishery port, Gosung-gun, Gangwon-do (approximately <named-content xmlns:xlink="http://www.w3.org/1999/xlink" content-type="dwc:verbatimCoordinates" xlink:type="simple">38°26'58"N 128°27'46"E</named-content>), Korea.</p></tp:treatment-sec><tp:treatment-sec sec-type="Female"><title>Female.</title><p>Body (Fig. <xref ref-type="fig" rid="F1">1A, B</xref>) robust, length 883 μm. Prosome 5-segmented; cephalosome and first pedigerous somites completely separated; fourth and fifth pedigerous somites completely fused, posterior corners of prosome symmetrical. Rostrum represented by rounded knob. Prosome-urosome ratio 2.42:1. Urosome (Fig. <xref ref-type="fig" rid="F1">1C, D</xref>) 4-segmented, comprising genital double-somite, two free abdominal somites and anal somite; length ratio of urosome somites as 48.7: 17.0: 19.8: 14.5 = 100. Genital double-somite (Fig. <xref ref-type="fig" rid="F1">1C, D</xref>) symmetrical with proximolateral margins produced in dorsal aspect (Fig. <xref ref-type="fig" rid="F1">1C</xref>), asymmetrical in ventral aspect with smooth evenly rounded operculum displaced to the right; double-somite with row of spinules anteriorly on ventral surface and patch of spinules at each side as figured. First and second free abdominal somites with transverse hyaline frill both dorsally and ventrally. Anal somite (Fig. <xref ref-type="fig" rid="F1">1C, D</xref>) shortest. Caudal rami (Fig. <xref ref-type="fig" rid="F1">1C, D</xref>), with 6 setae, symmetrical, about 1.35 times longer than wide (43 × 31 μm), with several rows of spinules on dorsal and ventral surface; caudal seta I absent; seta II reduced; seta VII displaced to medial margin.</p><fig id="F1" position="float" orientation="portrait"><label>Figure 1.</label><caption><p><italic><tp:taxon-name><tp:taxon-name-part taxon-name-part-type="genus">Stephos</tp:taxon-name-part> <tp:taxon-name-part taxon-name-part-type="species">geojinensis</tp:taxon-name-part></tp:taxon-name></italic> sp. n., female paratype. <bold>A</bold> habitus, dorsal view <bold>B</bold> habitus, lateral view <bold>C</bold> urosome, dorsal view <bold>D</bold> urosome and genital double-somite, ventral view <bold>E</bold> antennule. Scale bars: <bold>A, B</bold> = 200 µm; <bold>C–E</bold> = 50 µm.</p></caption><graphic xmlns:xlink="http://www.w3.org/1999/xlink" xlink:href="zookeys-495-021-g001.jpg" position="float" orientation="portrait" xlink:type="simple" id="oo_41501.jpg"/></fig><p>Antennules (Fig. <xref ref-type="fig" rid="F1">1E</xref>) symmetrical, extending beyond distal margin of second urosomite; 24-segmented, with ancestral segments I-II, III-IV, X-XI, and XXVII-XXVIII fused. Segmentation and setation pattern as follows (ancestral segment number-setae+aesthetasc): I-II-3s; III-IV-4s + 1ae, V-2s, VI-2s, VII-2s + 1ae, VIII-2s, IX-2s, X-XI-4s + 1ae, XII-1s, XIII-1s, XIV-2s + 1ae, XV-1s, XVI-2s + 1ae, XVII-1s, XVIII-1s, XIX-1s, XX-1s, XXI-1s + 1ae, XXII-1s, XXIII-1s, XXIV-1s +1s, XXV–1s +1s, XXVI–1s +1s, XXVII-XXVIII–5s + 1ae. Ancestral segments II, III, V-XII, and XV-XXVI each with row of spinules on posterior surface.</p><p>Antenna (Fig. <xref ref-type="fig" rid="F2">2A</xref>) biramous; coxa and basis separate, bearing 1 and 2 setae on distomedial angle, respectively; endopod 2-segmented, proximal segment with 2 setae, compound distal segment bilobed with 8 and 7 setae, respectively, outer margin with small serrated process subdistally and tiny spinule adjacent to serrated process; exopod 7-segmented, setal formula 1, 3, 1, 2, 1, 1, 3.</p><fig id="F2" position="float" orientation="portrait"><label>Figure 2.</label><caption><p><italic><tp:taxon-name><tp:taxon-name-part taxon-name-part-type="genus">Stephos</tp:taxon-name-part> <tp:taxon-name-part taxon-name-part-type="species">geojinensis</tp:taxon-name-part></tp:taxon-name></italic> sp. n., female paratype. <bold>A</bold> antenna <bold>B</bold> mandible <bold>C</bold> maxillule <bold>D</bold> maxilla <bold>E</bold> maxilliped. Scale bars = 50 µm.</p></caption><graphic xmlns:xlink="http://www.w3.org/1999/xlink" xlink:href="zookeys-495-021-g002.jpg" position="float" orientation="portrait" xlink:type="simple" id="oo_41502.jpg"/></fig><p>Mandible (Fig. <xref ref-type="fig" rid="F2">2B</xref>) with well developed coxal gnathobase, cutting edge with isolated unicuspid tooth and 7 heterogeneous teeth plus dorsal spinulose seta. Mandibular palp biramous; basis with 4 setae on inner margin. Exopod 5-segmented, setal formula 1, 1, 1, 1, 2; endopod 2-segmented, proximal segment with 4 setae, distal segmentwith 10 setae.</p><p>Maxillule (Fig. <xref ref-type="fig" rid="F2">2C</xref>) praecoxa and coxa incompletely fused; praecoxal arthrite with 9 marginal spines plus 4 stiff setae on posterior surface; several rows of tiny spinules on posterior surface as figured. Coxal epipodite with 9 setae; coxal endite with 3 stiff setae. Proximal basal endite with 4 setae; distal basal endite indistinct, with 5 setae; no trace of basal exite. Exopod with 11 marginal setae; row of setules along distal portion of medial margin. Endopod apparently unsegmented with 4, 4, 7 setae.</p><p>Maxilla (Fig. <xref ref-type="fig" rid="F2">2D</xref>), indistinctly 6-segmented. Armature of praecoxal and coxal endites as 5, 3, 3, 3, respectively. Basal endite with 4 setae, 1 stouter than rest. Endopod 4-segmented, setal formula 1, 1, 1, 3. Praecoxal, coxal and basal endites with cluster of long spinules subdistally on lateral surface.</p><p>Maxilliped (Fig. <xref ref-type="fig" rid="F2">2E</xref>) syncoxa robust, with setal formula 1, 2, 3, 3 and several oblique rows of tiny spinules as figured; basis with 3 setae and row of setules on medial margin; endopod 6-segmented with proximal segment partially incorporated into basis, setal formula 2, 4, 4, 3, 3+1, 4.</p><p>P1 to P4 (Fig. <xref ref-type="fig" rid="F3">3A–D</xref>) progressively larger towards posterior, each comprising coxa, basis and 3-segmented exopod; endopod of P1 (Fig. <xref ref-type="fig" rid="F3">3A</xref>) 1-segmented, that of P2 (Fig. <xref ref-type="fig" rid="F4">4B</xref>) 2-segmented; endopods of P3 (Fig. <xref ref-type="fig" rid="F3">3C</xref>) and P4 (Fig. <xref ref-type="fig" rid="F3">3D</xref>) 3-segmented. Endopod of P2-P4 with transverse row of spinules distally on terminal segment. Exopod of P2-P4 with row of spinules on anterior surface of terminal segment. Armature formula of P1-P4 as follows (Roman numerals indicate spines, Arabic numeral indicate setae):</p><table-wrap id="T1" position="anchor" orientation="portrait"><caption><p>Armature formula of P1-P4.</p></caption><table rules="all"><tbody><tr><th rowspan="1" colspan="1">Legs</th><th rowspan="1" colspan="1">Coxa</th><th rowspan="1" colspan="1">Basis</th><th rowspan="1" colspan="1">Exopod</th><th rowspan="1" colspan="1">Endopod</th></tr><tr><td rowspan="1" colspan="1">P1</td><td rowspan="1" colspan="1">0-0</td><td rowspan="1" colspan="1">0-1</td><td rowspan="1" colspan="1">0-0; I-1; 1,2,2</td><td rowspan="1" colspan="1">0,2,3</td></tr><tr><td rowspan="1" colspan="1">P2</td><td rowspan="1" colspan="1">0-1</td><td rowspan="1" colspan="1">0-0</td><td rowspan="1" colspan="1">I-1; I-1; III,I,4</td><td rowspan="1" colspan="1">0-1; 1,2,2</td></tr><tr><td rowspan="1" colspan="1">P3</td><td rowspan="1" colspan="1">0-1</td><td rowspan="1" colspan="1">0-0</td><td rowspan="1" colspan="1">I-1; I-1; III,I,4</td><td rowspan="1" colspan="1">0-1; 0-1; 1,2,2</td></tr><tr><td rowspan="1" colspan="1">P4</td><td rowspan="1" colspan="1">0-1</td><td rowspan="1" colspan="1">0-0</td><td rowspan="1" colspan="1">I-1; I-1; III,I,4</td><td rowspan="1" colspan="1">0-1; 0-1; 1,2,2</td></tr></tbody></table></table-wrap><p>Fifth legs (Fig. <xref ref-type="fig" rid="F3">3E</xref>) symmetrical, uniramous, 3-segmented with proximal segment fused to intercoxal sclerite; second segment elongated, 2.62 times longer than wide (42 × 16 μm), with distomedial angle produced into tiny pointed process. Distal segment elongated, tapering with short spine implanted mid-laterally and coarsely serrated spine incorporated (i.e. non-articulating) to segment distally.</p><fig id="F3" position="float" orientation="portrait"><label>Figure 3.</label><caption><p><italic><tp:taxon-name><tp:taxon-name-part taxon-name-part-type="genus">Stephos</tp:taxon-name-part> <tp:taxon-name-part taxon-name-part-type="species">geojinensis</tp:taxon-name-part></tp:taxon-name></italic> sp. n., female paratype. <bold>A</bold> P1 <bold>B</bold> P2 <bold>C</bold> P3 <bold>D</bold> P4 <bold>E</bold> fifth legs. Scale bars = 50 µm.</p></caption><graphic xmlns:xlink="http://www.w3.org/1999/xlink" xlink:href="zookeys-495-021-g003.jpg" position="float" orientation="portrait" xlink:type="simple" id="oo_41503.jpg"/></fig></tp:treatment-sec><tp:treatment-sec sec-type="Male"><title>Male.</title><p>Body (Fig. <xref ref-type="fig" rid="F4">4A, B</xref>) robust, length 819 μm (mean 821±0.06, n=4). Prosome 5-segmented; cephalosome and first pedigerous somite almost completely separated; fourth and fifth pedigerous somites completely fused; fifth pedigerous somite symmetrical, with lateral lobe at each side. Rostrum as in female. Prosome-urosome ratio 2.12:1. Urosome 5-segmented, comprising genital somite, three free abdominal somites and anal somite; length ratio of urosomites as 28.3: 20.5: 18.6: 17.0: 15.7 = 100. Genital somite asymmetrical, with lobe protruding anterolaterally on left side. First to third abdominal somites with transverse hyaline frill both dorsally and ventrally. Anal somite shortest. Caudal rami similar to those of the female.</p><fig id="F4" position="float" orientation="portrait"><label>Figure 4.</label><caption><p><italic><tp:taxon-name><tp:taxon-name-part taxon-name-part-type="genus">Stephos</tp:taxon-name-part> <tp:taxon-name-part taxon-name-part-type="species">geojinensis</tp:taxon-name-part></tp:taxon-name></italic> sp. n., male paratype. <bold>A</bold> habitus, dorsal view <bold>B</bold> habitus, lateral view <bold>C</bold> antennule <bold>D</bold> fifth legs. Scale bars: <bold>A, B</bold> = 200 µm; <bold>C, D</bold> = 50 µm.</p></caption><graphic xmlns:xlink="http://www.w3.org/1999/xlink" xlink:href="zookeys-495-021-g004.jpg" position="float" orientation="portrait" xlink:type="simple" id="oo_41504.jpg"/></fig><p>Antennules (Fig. <xref ref-type="fig" rid="F4">4C</xref>) extending beyond distal margin of second urosomite, non-geniculate, 24-segmented with failure to express articulations between ancestral segments I-IV (although vestige of articulation between segments II and III expressed dorsally), X-XI and XXVII-XXVIII. Segmentation and setation pattern as follows (ancestral segment number-setae+aesthetasc): I-II – 3s + 2ae, III-IV– 4s +3ae, V–2s + 1ae, VI–2s+1ae, VII–2s + 1ae, VIII–2s+1ae, IX–2s + 1ae, X-XI–4s + 1ae, XII–1s, XIII–1s, XIV–2s + 1ae, XV–1s, XVI–2s + 1ae, XVII–1s, XVIII–1s, XIX–1s, XX–1s + 1ae, XXI–1s + 1ae, XXII–1s, XXIII–1s + 1ae, XXIV–1s +1s + 1ae, XXV–1s +1s, XXVI–1s +1s, XXVII-XXVIII–5s+ 1ae. Ancestral segments V-IX, XI and XV-XXVI each with row of spinules on posterior surface.</p><p>Antenna, mandible, maxillule, maxilla, maxilliped and P1-P4 similar to those of female. Fifth legs (Fig. <xref ref-type="fig" rid="F4">4D</xref>) strongly asymmetrical, uniramous and filiform. Left leg 5-segmented, shorter than right counterpart; second segment with blunt prominence medially; third and fourth segments elongated, about equal in length; distal segment reduced, with row of seven unequal long and 13 short hyaline lamellae disposed as figured. Right leg 4-segmented; third segment very elongated with short, curved proximolateral spur-like process; distal segment elongated and curved, bifid with short inner branch.</p></tp:treatment-sec><tp:treatment-sec sec-type="Etymology"><title>Etymology.</title><p>The specific name <italic>geojinensis</italic> is taken after the type locality Geojin Port, Gosung-gun, Gangwon-do, Korea.</p></tp:treatment-sec><tp:treatment-sec sec-type="Remarks"><title>Remarks.</title><p><italic><tp:taxon-name><tp:taxon-name-part taxon-name-part-type="genus">Stephos</tp:taxon-name-part> <tp:taxon-name-part taxon-name-part-type="species">geojinensis</tp:taxon-name-part></tp:taxon-name></italic> sp. n. is easily recognizable by the display of the following five diagnostic features: (1) female genital double-somite with protruding proximolateral margins in dorsal aspect; (2) genital double-somite with row of spinules anteriorly on ventral surface and patch of spinules at each side; (3) basis and distal segment of P5 elongated in female; (4) distal segment tapering with short spine implanted mid-laterally and coarsely serrated spine incorporated to segment distally in female P5; and (5) male right P5 distal segment elongated and curved, bifid with short inner branch.</p><p><xref ref-type="bibr" rid="B5">Bradford-Grieve (1999)</xref> divided the species of <!--PageBreak--><!--PageBreak--><!--PageBreak--><!--PageBreak--><italic><tp:taxon-name><tp:taxon-name-part taxon-name-part-type="genus">Stephos</tp:taxon-name-part></tp:taxon-name></italic> in four groups based on the morphology of the male fifth legs. <italic><tp:taxon-name><tp:taxon-name-part taxon-name-part-type="genus">Stephos</tp:taxon-name-part> <tp:taxon-name-part taxon-name-part-type="species">geojinensis</tp:taxon-name-part></tp:taxon-name></italic> falls within a “group IV” characterized by a 4-segmented male right P5 combined with a left leg with a narrow fourth segment. This group includes eight species from the western Pacific and the Atlantic: <italic><tp:taxon-name><tp:taxon-name-part taxon-name-part-type="genus">Stephos</tp:taxon-name-part> <tp:taxon-name-part taxon-name-part-type="species">angulatus</tp:taxon-name-part></tp:taxon-name></italic> Bradford-Grieve, 1999, <italic><tp:taxon-name><tp:taxon-name-part taxon-name-part-type="genus">Stephos</tp:taxon-name-part> <tp:taxon-name-part taxon-name-part-type="species">marsalensis</tp:taxon-name-part></tp:taxon-name></italic> Costanzo, Campolmi &amp; Zagami, 2000, <italic><tp:taxon-name><tp:taxon-name-part taxon-name-part-type="genus">Stephos</tp:taxon-name-part> <tp:taxon-name-part taxon-name-part-type="species">morii</tp:taxon-name-part></tp:taxon-name></italic> Greenwood, 1978, <italic><tp:taxon-name><tp:taxon-name-part taxon-name-part-type="genus">Stephos</tp:taxon-name-part> <tp:taxon-name-part taxon-name-part-type="species">pacificus</tp:taxon-name-part></tp:taxon-name></italic> Ohtsuka &amp; Hiromi, 1987, <italic><tp:taxon-name><tp:taxon-name-part taxon-name-part-type="genus">Stephos</tp:taxon-name-part> <tp:taxon-name-part taxon-name-part-type="species">pentacanthos</tp:taxon-name-part></tp:taxon-name></italic> Chen &amp; Zhang, 1965, <italic><tp:taxon-name><tp:taxon-name-part taxon-name-part-type="genus">Stephos</tp:taxon-name-part> <tp:taxon-name-part taxon-name-part-type="species">rustadi</tp:taxon-name-part></tp:taxon-name></italic> Strömgren, 1969, <italic><tp:taxon-name><tp:taxon-name-part taxon-name-part-type="genus">Stephos</tp:taxon-name-part> <tp:taxon-name-part taxon-name-part-type="species">tsuyazakiensis</tp:taxon-name-part></tp:taxon-name></italic> Tanaka, 1967, and <italic><tp:taxon-name><tp:taxon-name-part taxon-name-part-type="genus">Stephos</tp:taxon-name-part> <tp:taxon-name-part taxon-name-part-type="species">vivesi</tp:taxon-name-part></tp:taxon-name></italic> Jaume, Boxshall &amp; Gràcia, 2008 (see Table 1 in <xref ref-type="bibr" rid="B5">Bradford-Grieve 1999</xref>; <xref ref-type="bibr" rid="B7">Costanzo et al. 2000</xref>; <xref ref-type="bibr" rid="B14">Jaume et al. 2008</xref>).</p><p>The male fifth legs are diagnostic to distinguish <italic><tp:taxon-name><tp:taxon-name-part taxon-name-part-type="genus">Stephos</tp:taxon-name-part> <tp:taxon-name-part taxon-name-part-type="species">goejinensis</tp:taxon-name-part></tp:taxon-name></italic> from other congeners in this group. Thus, <italic><tp:taxon-name><tp:taxon-name-part taxon-name-part-type="genus">Stephos</tp:taxon-name-part> <tp:taxon-name-part taxon-name-part-type="species">angulatus</tp:taxon-name-part></tp:taxon-name></italic> is easily differentiated from the new species by the more developed inner branch of thebifid distal segment of the right P5, and by the distal segment of the left male P5 with only three elongate hyaline lamellae and a rounded cluster of short spinules (see <xref ref-type="bibr" rid="B5">Bradford-Grieve 1999</xref>). In <italic><tp:taxon-name><tp:taxon-name-part taxon-name-part-type="genus">Stephos</tp:taxon-name-part> <tp:taxon-name-part taxon-name-part-type="species">marsalensis</tp:taxon-name-part></tp:taxon-name></italic>, the distal segment of right male P5 is not bifid whereas there are only 5 lamellate hyaline processes on the distal segment of left male P5 (see <xref ref-type="bibr" rid="B7">Costanzo et al. 2000</xref>).</p><p><italic><tp:taxon-name><tp:taxon-name-part taxon-name-part-type="genus">Stephos</tp:taxon-name-part> <tp:taxon-name-part taxon-name-part-type="species">morii</tp:taxon-name-part></tp:taxon-name></italic> differs from the new species in having the right P5 pseudochelate with a large inner branch on the distal segment,and the left leg carrying about 5 lamellate processes on the distal segment, which is produced into a long spinous process about 1.6 times longer than the segment (see <xref ref-type="bibr" rid="B9">Greenwood 1978</xref> as <italic><tp:taxon-name><tp:taxon-name-part taxon-name-part-type="genus">Stephos</tp:taxon-name-part> <tp:taxon-name-part taxon-name-part-type="species">tropicus</tp:taxon-name-part></tp:taxon-name></italic>). In <italic><tp:taxon-name><tp:taxon-name-part taxon-name-part-type="genus">Stephos</tp:taxon-name-part> <tp:taxon-name-part taxon-name-part-type="species">pacificus</tp:taxon-name-part></tp:taxon-name></italic>, the distal segment of the right leg is not bifid and is bordered by a narrow lamella, whereas the left leg carries three terminal and two subterminal lamellate processes on the distal segment (see <xref ref-type="bibr" rid="B22">Ohtsuka and Hiromi 1987</xref>).</p><p><italic><tp:taxon-name><tp:taxon-name-part taxon-name-part-type="genus">Stephos</tp:taxon-name-part> <tp:taxon-name-part taxon-name-part-type="species">rustadi</tp:taxon-name-part></tp:taxon-name></italic> is easily separated from the new species by having the segment 3 of the right leg slightly shorter than segment 4, which terminates in a finely serrated claw-like structure, whereas the left leg carries two strong hook-like processes on the terminal segment, the larger one bifid (see <xref ref-type="bibr" rid="B26">Strömgren 1969</xref>).</p><p><italic><tp:taxon-name><tp:taxon-name-part taxon-name-part-type="genus">Stephos</tp:taxon-name-part> <tp:taxon-name-part taxon-name-part-type="species">pentacanthos</tp:taxon-name-part></tp:taxon-name></italic> and <italic><tp:taxon-name><tp:taxon-name-part taxon-name-part-type="genus">Stephos</tp:taxon-name-part> <tp:taxon-name-part taxon-name-part-type="species">tsuyazakiensis</tp:taxon-name-part></tp:taxon-name></italic> share with the new species the same ornamentation on the male P5, but the new species has 7 unequal long and 13 short hyaline lamellae on the distal segment of left leg and a bifid distal segment with a short inner branch on right leg (<xref ref-type="bibr" rid="B6">Chen and Zhang 1965</xref>; <xref ref-type="bibr" rid="B27">Tanaka 1966</xref>).</p><p>Finally, <italic><tp:taxon-name><tp:taxon-name-part taxon-name-part-type="genus">Stephos</tp:taxon-name-part> <tp:taxon-name-part taxon-name-part-type="species">vivesi</tp:taxon-name-part></tp:taxon-name></italic> can be differentiated from <italic><tp:taxon-name><tp:taxon-name-part taxon-name-part-type="genus">Stephos</tp:taxon-name-part> <tp:taxon-name-part taxon-name-part-type="species">goejinensis</tp:taxon-name-part></tp:taxon-name></italic> based on the male right fifth leg distal segment, which is spatulate and displays two rounded outgrowths proximally on the anterior surface (vs. segment not spatulate, slender and bifid in <italic><tp:taxon-name><tp:taxon-name-part taxon-name-part-type="genus">Stephos</tp:taxon-name-part> <tp:taxon-name-part taxon-name-part-type="species">goejinensis</tp:taxon-name-part></tp:taxon-name></italic>) (see <xref ref-type="bibr" rid="B14">Jaume et al. 2008</xref>).</p></tp:treatment-sec><ref-list><ref id="B5"><mixed-citation xmlns:xlink="http://www.w3.org/1999/xlink" xlink:type="simple"><person-group><name name-style="western"><surname>Bradford-Grieve</surname><given-names>JM</given-names></name></person-group> (<year>1999</year>) <article-title>New species of benthopelagic coepods of the genus <italic><tp:taxon-name><tp:taxon-name-part taxon-name-part-type="genus">Stephos</tp:taxon-name-part></tp:taxon-name></italic> (<tp:taxon-name><tp:taxon-name-part taxon-name-part-type="order">Calanoida</tp:taxon-name-part></tp:taxon-name>: <tp:taxon-name><tp:taxon-name-part taxon-name-part-type="family">Stephidae</tp:taxon-name-part></tp:taxon-name>) from Wellington Harbour, New Zealand.</article-title><source>New Zealand Journal of Marine and Freshwater Research</source><volume>33</volume>: <fpage>13</fpage>–<lpage>27</lpage>. doi: <ext-link ext-link-type="doi" xlink:href="10.1080/00288330.1999.9516853" xlink:type="simple">10.1080/00288330.1999.9516853</ext-link></mixed-citation></ref><ref id="B7"><mixed-citation xmlns:xlink="http://www.w3.org/1999/xlink" xlink:type="simple"><person-group><name name-style="western"><surname>Costanzo</surname><given-names>G</given-names></name><name name-style="western"><surname>Campolmi</surname><given-names>M</given-names></name><name name-style="western"><surname>Zagami</surname><given-names>G</given-names></name></person-group> (<year>2000</year>) <article-title><italic><tp:taxon-name><tp:taxon-name-part taxon-name-part-type="genus">Stephos</tp:taxon-name-part> <tp:taxon-name-part taxon-name-part-type="species">marsalensis</tp:taxon-name-part></tp:taxon-name></italic> new species (<tp:taxon-name><tp:taxon-name-part taxon-name-part-type="subclass">Copepoda</tp:taxon-name-part></tp:taxon-name>, <tp:taxon-name><tp:taxon-name-part taxon-name-part-type="order">Calanoida</tp:taxon-name-part></tp:taxon-name>, <tp:taxon-name><tp:taxon-name-part taxon-name-part-type="family">Stephidae</tp:taxon-name-part></tp:taxon-name>) from coastal waters of Sicily, Italy.</article-title><source>Journal of Plankton Research</source><volume>22</volume>: <fpage>2007</fpage>–<lpage>2014</lpage>. doi: <ext-link ext-link-type="doi" xlink:href="10.1093/plankt/22.10.2007" xlink:type="simple">10.1093/plankt/22.10.2007</ext-link></mixed-citation></ref><ref id="B14"><mixed-citation xmlns:xlink="http://www.w3.org/1999/xlink" xlink:type="simple"><person-group><name name-style="western"><surname>Jaume</surname><given-names>D</given-names></name><name name-style="western"><surname>Boxshall</surname><given-names>GA</given-names></name><name name-style="western"><surname>Gràcia</surname><given-names>F</given-names></name></person-group> (<year>2008</year>) <article-title><italic><tp:taxon-name><tp:taxon-name-part taxon-name-part-type="genus">Stephos</tp:taxon-name-part></tp:taxon-name></italic> (<tp:taxon-name><tp:taxon-name-part taxon-name-part-type="subclass">Copepoda</tp:taxon-name-part></tp:taxon-name>: <tp:taxon-name><tp:taxon-name-part taxon-name-part-type="order">Calanoida</tp:taxon-name-part></tp:taxon-name>: <tp:taxon-name><tp:taxon-name-part taxon-name-part-type="family">Stephidae</tp:taxon-name-part></tp:taxon-name>) from Balearic caves (W Mediterranean).</article-title><source>Systematics and Biodiversity</source><volume>6</volume>: <fpage>503</fpage>–<lpage>520</lpage>. doi: <ext-link ext-link-type="doi" xlink:href="10.1017/S1477200008002764" xlink:type="simple">10.1017/S1477200008002764</ext-link></mixed-citation></ref><ref id="B9"><mixed-citation xmlns:xlink="http://www.w3.org/1999/xlink" xlink:type="simple"><person-group><name name-style="western"><surname>Greenwood</surname><given-names>JG</given-names></name></person-group> (<year>1978</year>) <article-title>A replacement name <italic><tp:taxon-name><tp:taxon-name-part taxon-name-part-type="genus">Stephos</tp:taxon-name-part> <tp:taxon-name-part taxon-name-part-type="species">morii</tp:taxon-name-part></tp:taxon-name></italic> proposed for the preoccupied name <italic><tp:taxon-name><tp:taxon-name-part taxon-name-part-type="genus">S.</tp:taxon-name-part> <tp:taxon-name-part taxon-name-part-type="species">tropicus</tp:taxon-name-part></tp:taxon-name></italic> (<tp:taxon-name><tp:taxon-name-part taxon-name-part-type="subclass">Copepoda</tp:taxon-name-part></tp:taxon-name>, <tp:taxon-name><tp:taxon-name-part taxon-name-part-type="order">Calanoida</tp:taxon-name-part></tp:taxon-name>).</article-title><source>Proceedings of the Royal Society of Queensland</source><volume>89</volume>: <lpage>131</lpage>.</mixed-citation></ref><ref id="B22"><mixed-citation xmlns:xlink="http://www.w3.org/1999/xlink" xlink:type="simple"><person-group><name name-style="western"><surname>Ohtsuka</surname><given-names>S</given-names></name><name name-style="western"><surname>Hiromi</surname><given-names>J</given-names></name></person-group> (<year>1987</year>) <article-title>Calanoid copepods collected from the near-bottom in Tanabe Bay on the Pacific coast of the middle Honshu, Japan. III. <tp:taxon-name><tp:taxon-name-part taxon-name-part-type="family">Stephidae</tp:taxon-name-part></tp:taxon-name>.</article-title><source>Publications of the Seto Marine Biological Laboratory</source><volume>32</volume>: <fpage>219</fpage>–<lpage>232</lpage>.</mixed-citation></ref><ref id="B26"><mixed-citation xmlns:xlink="http://www.w3.org/1999/xlink" xlink:type="simple"><person-group><name name-style="western"><surname>Strömgren</surname><given-names>T</given-names></name></person-group> (<year>1969</year>) <article-title>A new species of <italic><tp:taxon-name><tp:taxon-name-part taxon-name-part-type="genus">Stephos</tp:taxon-name-part></tp:taxon-name></italic> (<tp:taxon-name><tp:taxon-name-part taxon-name-part-type="subclass">Copepoda</tp:taxon-name-part></tp:taxon-name>, <tp:taxon-name><tp:taxon-name-part taxon-name-part-type="order">Calanoida</tp:taxon-name-part></tp:taxon-name>) from the Norwegian west coast.</article-title><source>Sarsia</source><volume>37</volume>: <fpage>1</fpage>–<lpage>8</lpage>. doi: <ext-link ext-link-type="doi" xlink:href="10.1080/00364827.1969.10411141" xlink:type="simple">10.1080/00364827.1969.10411141</ext-link></mixed-citation></ref><ref id="B6"><mixed-citation xmlns:xlink="http://www.w3.org/1999/xlink" xlink:type="simple"><person-group><name name-style="western"><surname>Chen</surname><given-names>QC</given-names></name><name name-style="western"><surname>Zhang</surname><given-names>SZ</given-names></name></person-group> (<year>1965</year>) <article-title>The planktonic copepods of the Yellow Sea and the East China Sea. 1. <tp:taxon-name><tp:taxon-name-part taxon-name-part-type="order">Calanoida</tp:taxon-name-part></tp:taxon-name>.</article-title><source>Studia Marina Sinica</source><volume>7</volume>: <fpage>20</fpage>–<lpage>131</lpage></mixed-citation></ref><ref id="B27"><mixed-citation xmlns:xlink="http://www.w3.org/1999/xlink" xlink:type="simple"><person-group><name name-style="western"><surname>Tanaka</surname><given-names>O</given-names></name></person-group> (<year>1966</year>) <article-title>Neritic <tp:taxon-name><tp:taxon-name-part taxon-name-part-type="subclass">Copepoda</tp:taxon-name-part></tp:taxon-name> <tp:taxon-name><tp:taxon-name-part taxon-name-part-type="order">Calanoida</tp:taxon-name-part></tp:taxon-name> from the north-west coast of Kyushu.</article-title><source>Journal of the Marine Biological Association of India, Symposium on <tp:taxon-name><tp:taxon-name-part taxon-name-part-type="subphylum">Crustacea</tp:taxon-name-part></tp:taxon-name></source><volume>1</volume>: <fpage>38</fpage>–<lpage>50</lpage>.</mixed-citation></ref></ref-list></tp:taxon-treatment>
