# Supplementary material for: Two new species of benthopelagic Stephos (Copepoda, Calanoida, Stephidae) from Korea
Source: Zookeys. 2015 Apr 8;(495):21–40. doi: 10.3897/zookeys.495.7862 (PMC4400403; doi:10.3897/zookeys.495.7862)
Supplement: XML Treatment for Stephos projectus [file zookeys.495.7862-treatment2.xml]

<!DOCTYPE tp:taxon-treatment
  PUBLIC "-//TaxonX//DTD Taxonomic Treatment Publishing DTD v0 20100105//EN" "tax-treatment-NSO.dtd">
<tp:taxon-treatment xmlns:tp="http://www.plazi.org/taxpub"><tp:treatment-meta><kwd-group><label>Taxon classification</label><kwd><named-content content-type="kingdom">Animalia</named-content></kwd><kwd><named-content content-type="order">Calanoida</named-content></kwd><kwd><named-content content-type="family">Stephidae</named-content></kwd></kwd-group><mixed-citation publication-type="journal"><person-group><name><surname>Moon</surname><given-names>Seong Yong</given-names></name><name><surname>Youn</surname><given-names>Seok-Hyun</given-names></name><name><surname>Venmathi Maran</surname><given-names>B. A.</given-names></name></person-group><article-title>Two new species of benthopelagic <italic><tp:taxon-name><tp:taxon-name-part taxon-name-part-type="genus">Stephos</tp:taxon-name-part></tp:taxon-name></italic> (<tp:taxon-name><tp:taxon-name-part taxon-name-part-type="subclass">Copepoda</tp:taxon-name-part></tp:taxon-name>, <tp:taxon-name><tp:taxon-name-part taxon-name-part-type="order">Calanoida</tp:taxon-name-part></tp:taxon-name>, <tp:taxon-name><tp:taxon-name-part taxon-name-part-type="family">Stephidae</tp:taxon-name-part></tp:taxon-name>) from Korea</article-title><source>Zookeys</source><day>8</day><month>4</month><year>2015</year><volume>2015</volume><issue>495</issue><fpage>21</fpage><lpage>40</lpage><pub-id pub-id-type="doi">10.3897/zookeys.495.7862</pub-id></mixed-citation></tp:treatment-meta><tp:nomenclature><tp:taxon-name>
                            <tp:taxon-name-part taxon-name-part-type="genus">Stephos</tp:taxon-name-part>
                            <tp:taxon-name-part taxon-name-part-type="species">projectus</tp:taxon-name-part>
                            <object-id xmlns:xlink="http://www.w3.org/1999/xlink" content-type="zoobank" xlink:type="simple">http://zoobank.org/9B90D397-EE66-4873-89C2-18D5AA6EC35F</object-id>
                        </tp:taxon-name><tp:taxon-status xmlns:xlink="http://www.w3.org/1999/xlink" xlink:type="simple">sp. n.</tp:taxon-status><xref ref-type="fig" rid="F5">Figs 5</xref><xref ref-type="fig" rid="F6">, 6</xref><xref ref-type="fig" rid="F7">, 7</xref><xref ref-type="fig" rid="F8">, 8</xref><!--PageBreak--><!--PageBreak--><!--PageBreak--><!--PageBreak--></tp:nomenclature><tp:treatment-sec sec-type="Material examined"><title>Material examined.</title><p>Female holotype (NIBRIV0000304294) and male allotype (NIBRIV0000304297) undissected and preserved in 70% ethanol; 20 female paratypes (NIBRIV0000304295), and four male paratypes (NIBRIV0000304296) preserved in 70% ethanol. Dissected paratypes of both sexes are retained in the collection of the senior author. All specimens were collected at the type locality using a hand net on 28 February 2013 by the senior author (S. Y. Moon). The description below is based on the paratypes.</p><!--PageBreak--></tp:treatment-sec><tp:treatment-sec sec-type="Additional material"><title>Additional material.</title><p>Female (NIBRIV0000304584) undissected, preserved in ethanol, female (NIBRIV0000304585) dissected on 1 glass slide, Daeyari, Wando Island, Wando-gun, Jeollanam-do, Korea, 19 July 2010.</p></tp:treatment-sec><tp:treatment-sec sec-type="Type locality"><title>Type locality.</title><p>Stagnant water in burrows of ocypodid crabs in intertidal mud flat, Bongyoungri, Naro Island, Goheung-gun, Jeollanam-do (approximately <named-content xmlns:xlink="http://www.w3.org/1999/xlink" content-type="dwc:verbatimCoordinates" xlink:type="simple">34°29'13"N, 127°29'12"E</named-content>), Korea.</p></tp:treatment-sec><tp:treatment-sec sec-type="Etymology"><title>Etymology.</title><p>The specific name, <italic>projectus</italic>, is derived from the dorsolateral spiniform projections present on the female genital double-somite.</p></tp:treatment-sec><tp:treatment-sec sec-type="Female"><title>Female.</title><p>Body (Fig. <xref ref-type="fig" rid="F5">5A, B</xref>) robust, length 1.51 mm (mean 1.54±0.07, <italic>n</italic> = 5). Prosome 5-segmented; cephalosome and first pedigerous somite completely separated; fourth and fifth pedigerous somites incompletely fused, posterior corners of fifth pedigerous somite slightly asymmetrical. Rostrum represented by rounded knob. Prosome-urosome ratio 1.83:1. Urosome 4-segmented (Fig. <xref ref-type="fig" rid="F5">5C, D</xref>), comprising genital double-somite, two free abdominal somites and anal somite; length ratio of urosomites as 51.1: 18.9: 17.3: 12.7 = 100. Genital double-somite (Fig. <xref ref-type="fig" rid="F5">5E</xref>) elongated, asymmetrical, with pointed process at each side on dorsal surface; that on right side larger than left counterpart and with patch of spinules placed nearby; genital operculum bumpy with two outgrowths, one of them bifid on right side. First and second free abdominal somites (Fig. <xref ref-type="fig" rid="F5">5C, D</xref>) with transverse hyaline frill both dorsally and ventrally. Anal somite shortest (Fig. <xref ref-type="fig" rid="F5">5F</xref>). Caudal rami (Fig. <xref ref-type="fig" rid="F5">5C, F</xref>), with 6 setae, symmetrical, about 1.63 times longer than wide (72 × 44 μm), with 4 transverse rows of spinules on ventral surface; caudal seta I lacking; seta II reduced; seta VII displaced to medial margin.</p><fig id="F5" position="float" orientation="portrait"><label>Figure 5.</label><caption><p><italic><tp:taxon-name><tp:taxon-name-part taxon-name-part-type="genus">Stephos</tp:taxon-name-part> <tp:taxon-name-part taxon-name-part-type="species">projectus</tp:taxon-name-part></tp:taxon-name></italic> sp. n., female paratype. <bold>A</bold> habitus, dorsal view <bold>B</bold> habitus, lateral view <bold>C</bold> fifth pedigerous somite and urosome, dorsal view <bold>D</bold> urosome, lateral view <bold>E</bold> genital double-somite, ventral view <bold>F</bold> second urosomal somite to caudal rami, ventral view. Scale bars: <bold>A, B</bold> = 200 μm; <bold>C, D</bold> = 100 μm; <bold>E, F</bold> = 50 μm.</p></caption><graphic xmlns:xlink="http://www.w3.org/1999/xlink" xlink:href="zookeys-495-021-g005.jpg" position="float" orientation="portrait" xlink:type="simple" id="oo_41505.jpg"/></fig><p>Antennules (Fig. <xref ref-type="fig" rid="F6">6A</xref>) similar to preceding species except for not extending beyond distal margin of fifth pedigerous somite.</p><fig id="F6" position="float" orientation="portrait"><label>Figure 6.</label><caption><p><italic><tp:taxon-name><tp:taxon-name-part taxon-name-part-type="genus">Stephos</tp:taxon-name-part> <tp:taxon-name-part taxon-name-part-type="species">projectus</tp:taxon-name-part></tp:taxon-name></italic> sp. n., female paratype. <bold>A</bold> antennule <bold>B</bold> antenna <bold>C</bold> mandible <bold>D</bold> maxillule <bold>E</bold> maxilla <bold>F</bold> maxilliped. Scale bars = 50 µm.</p></caption><graphic xmlns:xlink="http://www.w3.org/1999/xlink" xlink:href="zookeys-495-021-g006.jpg" position="float" orientation="portrait" xlink:type="simple" id="oo_41506.jpg"/></fig><p>Antenna (Fig. <xref ref-type="fig" rid="F6">6B</xref>) similar to preceeding species except for presence of two transverse rows of spinules (instead of tiny serrated process plus spinule) on lateral margin of distal segment of endopod.</p><p>Mandible (Fig. <xref ref-type="fig" rid="F6">6C</xref>) similar to preceding species except for: (1) coxal gnathobase with straight row of moderately incised teeth; (2) outer margin of proximal segment of exopod with row of setules; and (3) distal segment of endopod with transverse row of spinules.</p><p>Maxillule (Fig. <xref ref-type="fig" rid="F6">6D</xref>) and maxilla (Fig. <xref ref-type="fig" rid="F6">6E</xref>) similar to preceding species except for presence of one additional seta on basal endite of maxilla.</p><p>Maxilliped (Fig. <xref ref-type="fig" rid="F6">6F</xref>) differing from <italic><tp:taxon-name><tp:taxon-name-part taxon-name-part-type="genus">Stephos</tp:taxon-name-part> <tp:taxon-name-part taxon-name-part-type="species">geojinensis</tp:taxon-name-part></tp:taxon-name></italic> in presence of additional rows of tiny spinules on syncoxa.</p><p>P1 to P4 (Fig. <xref ref-type="fig" rid="F7">7A–D</xref>) with armature formula as in preceding species but with outer spine on second exopodal segment of P1 transformed into seta.</p><fig id="F7" position="float" orientation="portrait"><label>Figure 7.</label><caption><p><italic><tp:taxon-name><tp:taxon-name-part taxon-name-part-type="genus">Stephos</tp:taxon-name-part> <tp:taxon-name-part taxon-name-part-type="species">projectus</tp:taxon-name-part></tp:taxon-name></italic> sp. n., female paratype. <bold>A</bold> P1 <bold>B</bold> P2 <bold>C</bold> P3 <bold>D</bold> P4 <bold>E</bold> fifth legs. Scale bars = 50 µm.</p></caption><graphic xmlns:xlink="http://www.w3.org/1999/xlink" xlink:href="zookeys-495-021-g007.jpg" position="float" orientation="portrait" xlink:type="simple" id="oo_41507.jpg"/></fig><p>Fifth legs (Fig. <xref ref-type="fig" rid="F7">7E</xref>) symmetrical, uniramous, 3-segmented with proximal segment fused to intercoxal sclerite; second segment similar to <italic><tp:taxon-name><tp:taxon-name-part taxon-name-part-type="genus">Stephos</tp:taxon-name-part> <tp:taxon-name-part taxon-name-part-type="species">geojinensis</tp:taxon-name-part></tp:taxon-name></italic> but shorter (1.72 times longer than wide; 31 × 18 μm); distal segment with a seta instead of spine on lateral margin, and with spinulation on terminal spine not so coarse.</p></tp:treatment-sec><tp:treatment-sec sec-type="Male"><title>Male.</title><p>Body (Fig. <xref ref-type="fig" rid="F8">8A, B</xref>) robust, length 0.93 mm (mean 0.91±0.05, n=4) and similar to female in all major features except for last pedigerous somite, urosomal <!--PageBreak-->segmentation, armature of antennules and morphology of fifth legs. Fourth and fifth pedigerous somites, incompletely fused, latter asymmetrical with lateral lobe on left margin. Rostrum as in female. Prosome-urosome ratio 1.87:1. Urosome 5-segmented, comprising genital somite, three abdominal somites and anal somite; length ratio of urosomites as 23.7: 25.6: 22.6: 18.6: 9.5 = 100. Genital somite asymmetrical, with protruding lobe on left side and patch of tiny spinules proximally at each side. Abdominal somites with transverse hyaline frill both dorsally and ventrally. Anal somite shortest. Caudal rami similar to those of female.</p><fig id="F8" position="float" orientation="portrait"><label>Figure 8.</label><caption><p><italic><tp:taxon-name><tp:taxon-name-part taxon-name-part-type="genus">Stephos</tp:taxon-name-part> <tp:taxon-name-part taxon-name-part-type="species">projectus</tp:taxon-name-part></tp:taxon-name></italic> sp. n., male paratype. <bold>A</bold> habitus, dorsal view <bold>B</bold> habitus, lateral view <bold>C</bold> antennule <bold>D</bold>, <bold>E</bold> fifth legs. Scale bars: <bold>A, B</bold> = 200 µm; <bold>C–E</bold> = 50 µm.</p></caption><graphic xmlns:xlink="http://www.w3.org/1999/xlink" xlink:href="zookeys-495-021-g008.jpg" position="float" orientation="portrait" xlink:type="simple" id="oo_41508.jpg"/></fig><p>Antennules (Fig. <xref ref-type="fig" rid="F8">8C</xref>) similar to preceding species except for not extending beyond distal margin of fifth pedigerous somite and for failure to express an aesthetasc on ancestral segments VI, VIII, composite X-XI, XX and XIII. In addition, the composite segment I-II displays 4 setae (vs. 3 in <italic><tp:taxon-name><tp:taxon-name-part taxon-name-part-type="genus">Stephos</tp:taxon-name-part> <tp:taxon-name-part taxon-name-part-type="species">geojinensis</tp:taxon-name-part></tp:taxon-name></italic>).</p><p>Antenna, mandible, maxillule, maxilla, maxilliped and P1 to P4 similar to female.</p><p>Fifth legs (Fig. <xref ref-type="fig" rid="F8">8D, E</xref>) strongly asymmetrical, uniramous and filiform. Left leg 5-segmented; segments 3 and 4 each with rounded outgrowth on medial margin, outgrowth on segment 3 more slender and crowned with hyaline frill, that on segment 4 with ridged plate terminally; fourth segment with additional short conical outgrowth and longitudinal row of spinules; distal segment short, rounded, with 4 long hyaline lamellae on distal margin and patch of short spinules on posterior surface. Right leg 4-segmented; segment 3 elongate, straight and slender except for blunt triangular process proximally on lateral margin; fourth segment sickle-shaped with rounded tip; 4 rounded outgrowths along inner margin and single outgrowth subterminally on outer margin of segment.</p></tp:treatment-sec><tp:treatment-sec sec-type="Remarks"><title>Remarks.</title><p><italic><tp:taxon-name><tp:taxon-name-part taxon-name-part-type="genus">Stephos</tp:taxon-name-part> <tp:taxon-name-part taxon-name-part-type="species">projectus</tp:taxon-name-part></tp:taxon-name></italic> sp. n. falls within a group of species characterized by a 4-segmented right male P5 combined with a left leg in which the fourth segment is swollen (group III of <xref ref-type="bibr" rid="B5">Bradford-Grieve 1999</xref>). This group comprises 14 species from the Atlantic and the Indo-Pacific regions, namely: <italic><tp:taxon-name><tp:taxon-name-part taxon-name-part-type="genus">Stephos</tp:taxon-name-part> <tp:taxon-name-part taxon-name-part-type="species">boettgerschnackae</tp:taxon-name-part></tp:taxon-name></italic> Kršinić, 2012, <italic><tp:taxon-name><tp:taxon-name-part taxon-name-part-type="genus">Stephos</tp:taxon-name-part> <tp:taxon-name-part taxon-name-part-type="species">canariensis</tp:taxon-name-part></tp:taxon-name></italic> Boxshall, Stock &amp; Sanchez, 1990, <italic><tp:taxon-name><tp:taxon-name-part taxon-name-part-type="genus">Stephos</tp:taxon-name-part> <tp:taxon-name-part taxon-name-part-type="species">cryptospinosus</tp:taxon-name-part></tp:taxon-name></italic> Zagami, Campolimi &amp; Costanzo, 2000, <italic><tp:taxon-name><tp:taxon-name-part taxon-name-part-type="genus">Stephos</tp:taxon-name-part> <tp:taxon-name-part taxon-name-part-type="species">deichmannae</tp:taxon-name-part></tp:taxon-name></italic> Fleminger, 1957, <italic><tp:taxon-name><tp:taxon-name-part taxon-name-part-type="genus">Stephos</tp:taxon-name-part> <tp:taxon-name-part taxon-name-part-type="species">fultoni</tp:taxon-name-part></tp:taxon-name></italic> T. Scott, 1898, <italic><tp:taxon-name><tp:taxon-name-part taxon-name-part-type="genus">Stephos</tp:taxon-name-part> <tp:taxon-name-part taxon-name-part-type="species">hastatus</tp:taxon-name-part></tp:taxon-name></italic> Bradford-Grieve, 1999, <italic><tp:taxon-name><tp:taxon-name-part taxon-name-part-type="genus">Stephos</tp:taxon-name-part> <tp:taxon-name-part taxon-name-part-type="species">kurilensis</tp:taxon-name-part></tp:taxon-name></italic> Kos, 1973, <italic><tp:taxon-name><tp:taxon-name-part taxon-name-part-type="genus">Stephos</tp:taxon-name-part> <tp:taxon-name-part taxon-name-part-type="species">lamellatus</tp:taxon-name-part></tp:taxon-name></italic> G.O. Sars, 1902, <italic><tp:taxon-name><tp:taxon-name-part taxon-name-part-type="genus">Stephos</tp:taxon-name-part> <tp:taxon-name-part taxon-name-part-type="species">lucayensis</tp:taxon-name-part></tp:taxon-name></italic> Fosshagen, 1970, <italic><tp:taxon-name><tp:taxon-name-part taxon-name-part-type="genus">Stephos</tp:taxon-name-part> <tp:taxon-name-part taxon-name-part-type="species">maculosus</tp:taxon-name-part></tp:taxon-name></italic> Andronov, 1974, <italic><tp:taxon-name><tp:taxon-name-part taxon-name-part-type="genus">Stephos</tp:taxon-name-part> <tp:taxon-name-part taxon-name-part-type="species">minor</tp:taxon-name-part></tp:taxon-name></italic> T. Scott, 1892, <italic><tp:taxon-name><tp:taxon-name-part taxon-name-part-type="genus">Stephos</tp:taxon-name-part> <tp:taxon-name-part taxon-name-part-type="species">robustus</tp:taxon-name-part></tp:taxon-name></italic> Ohtsuka &amp; Hiromi, 1987, <italic><tp:taxon-name><tp:taxon-name-part taxon-name-part-type="genus">Stephos</tp:taxon-name-part> <tp:taxon-name-part taxon-name-part-type="species">scotti</tp:taxon-name-part></tp:taxon-name></italic> G.O. Sars, 1902, and <italic><tp:taxon-name><tp:taxon-name-part taxon-name-part-type="genus">Stephos</tp:taxon-name-part> <tp:taxon-name-part taxon-name-part-type="species">tropicus</tp:taxon-name-part></tp:taxon-name></italic> Mori, 1942 (see Table 1 in <xref ref-type="bibr" rid="B5">Bradford-Grieve 1999</xref>; <xref ref-type="bibr" rid="B28">Zagami et al. 2000</xref>; <xref ref-type="bibr" rid="B17">Kršinić 2012</xref>). Only two of them, <italic><tp:taxon-name><tp:taxon-name-part taxon-name-part-type="genus">Stephos</tp:taxon-name-part> <tp:taxon-name-part taxon-name-part-type="species">hastatus</tp:taxon-name-part></tp:taxon-name></italic> and <italic><tp:taxon-name><tp:taxon-name-part taxon-name-part-type="genus">Stephos</tp:taxon-name-part> <tp:taxon-name-part taxon-name-part-type="species">robustus</tp:taxon-name-part></tp:taxon-name></italic>, share with the new species an asymmetrical female genital double-somite.</p><!--PageBreak--><!--PageBreak--><!--PageBreak--><!--PageBreak--><p><italic><tp:taxon-name><tp:taxon-name-part taxon-name-part-type="genus">Stephos</tp:taxon-name-part> <tp:taxon-name-part taxon-name-part-type="species">projectus</tp:taxon-name-part></tp:taxon-name></italic> sp. n. differs from <italic><tp:taxon-name><tp:taxon-name-part taxon-name-part-type="genus">Stephos</tp:taxon-name-part> <tp:taxon-name-part taxon-name-part-type="species">hastatus</tp:taxon-name-part></tp:taxon-name></italic> in the following features: (1) presence of dorsolateral process at each side on the female genital double-somite (vs. processes absent, in <italic><tp:taxon-name><tp:taxon-name-part taxon-name-part-type="genus">Stephos</tp:taxon-name-part> <tp:taxon-name-part taxon-name-part-type="species">hastatus</tp:taxon-name-part></tp:taxon-name></italic>); (2) fourth segment of male left P5 without strong spine (vs. strong spine present in <italic><tp:taxon-name><tp:taxon-name-part taxon-name-part-type="genus">Stephos</tp:taxon-name-part> <tp:taxon-name-part taxon-name-part-type="species">hastatus</tp:taxon-name-part></tp:taxon-name></italic>); (3) fifth segment of male left P5 with 4 unequal long hyaline lamellae on distal margin (vs. two hyaline lamellae in <italic><tp:taxon-name><tp:taxon-name-part taxon-name-part-type="genus">Stephos</tp:taxon-name-part> <tp:taxon-name-part taxon-name-part-type="species">hastatus</tp:taxon-name-part></tp:taxon-name></italic>); and (4) distal segment of male right P5 sickle-shaped (vs. segment bifid in <italic><tp:taxon-name><tp:taxon-name-part taxon-name-part-type="genus">Stephos</tp:taxon-name-part> <tp:taxon-name-part taxon-name-part-type="species">hastatus</tp:taxon-name-part></tp:taxon-name></italic>). The new species can be easily differentiated from <italic><tp:taxon-name><tp:taxon-name-part taxon-name-part-type="genus">Stephos</tp:taxon-name-part> <tp:taxon-name-part taxon-name-part-type="species">robustus</tp:taxon-name-part></tp:taxon-name></italic> based on the following features: (1) the presence of a dorsolateral pointed process at each side of the genital double-somite in female (vs. presence of a small mid-dorsal rounded process and not dorsolateral processes in <italic><tp:taxon-name><tp:taxon-name-part taxon-name-part-type="genus">Stephos</tp:taxon-name-part> <tp:taxon-name-part taxon-name-part-type="species">robustus</tp:taxon-name-part></tp:taxon-name></italic>); (2) fifth segment of male left P5 with 4 long hyaline lamellae on distal margin (vs. 5 large spines of unequal length in <italic><tp:taxon-name><tp:taxon-name-part taxon-name-part-type="genus">Stephos</tp:taxon-name-part> <tp:taxon-name-part taxon-name-part-type="species">robustus</tp:taxon-name-part></tp:taxon-name></italic>); and (3) fourth segment of male right leg sickle-shaped (vs. bifid in <italic><tp:taxon-name><tp:taxon-name-part taxon-name-part-type="genus">Stephos</tp:taxon-name-part> <tp:taxon-name-part taxon-name-part-type="species">robustus</tp:taxon-name-part></tp:taxon-name></italic>).</p><p>The two new stephids described herein, <italic><tp:taxon-name><tp:taxon-name-part taxon-name-part-type="genus">Stephos</tp:taxon-name-part> <tp:taxon-name-part taxon-name-part-type="species">geojinensis</tp:taxon-name-part></tp:taxon-name></italic> sp. n. and <italic><tp:taxon-name><tp:taxon-name-part taxon-name-part-type="genus">Stephos</tp:taxon-name-part> <tp:taxon-name-part taxon-name-part-type="species">projectus</tp:taxon-name-part></tp:taxon-name></italic> sp. n., are easily differentiated based on the ornamentation of both the female genital double-somite and genital operculum; the morphology of the distal segment of the male right fifth leg; the presence/absence of a tiny pointed process on the distomedial angle of second segment of female P5; and the condition (seta or spine) of the lateral armature element on distal segment of female P5, among other features.</p></tp:treatment-sec><ref-list><ref id="B5"><mixed-citation xmlns:xlink="http://www.w3.org/1999/xlink" xlink:type="simple"><person-group><name name-style="western"><surname>Bradford-Grieve</surname><given-names>JM</given-names></name></person-group> (<year>1999</year>) <article-title>New species of benthopelagic coepods of the genus <italic><tp:taxon-name><tp:taxon-name-part taxon-name-part-type="genus">Stephos</tp:taxon-name-part></tp:taxon-name></italic> (<tp:taxon-name><tp:taxon-name-part taxon-name-part-type="order">Calanoida</tp:taxon-name-part></tp:taxon-name>: <tp:taxon-name><tp:taxon-name-part taxon-name-part-type="family">Stephidae</tp:taxon-name-part></tp:taxon-name>) from Wellington Harbour, New Zealand.</article-title><source>New Zealand Journal of Marine and Freshwater Research</source><volume>33</volume>: <fpage>13</fpage>–<lpage>27</lpage>. doi: <ext-link ext-link-type="doi" xlink:href="10.1080/00288330.1999.9516853" xlink:type="simple">10.1080/00288330.1999.9516853</ext-link></mixed-citation></ref><ref id="B28"><mixed-citation xmlns:xlink="http://www.w3.org/1999/xlink" xlink:type="simple"><person-group><name name-style="western"><surname>Zagami</surname><given-names>G</given-names></name><name name-style="western"><surname>Campolmi</surname><given-names>M</given-names></name><name name-style="western"><surname>Costanzo</surname><given-names>G</given-names></name></person-group> (<year>2000</year>) <article-title>A new species of <italic><tp:taxon-name><tp:taxon-name-part taxon-name-part-type="genus">Stephos</tp:taxon-name-part></tp:taxon-name></italic> T. Scott, 1892 (<tp:taxon-name><tp:taxon-name-part taxon-name-part-type="subclass">Copepoda</tp:taxon-name-part></tp:taxon-name>: <tp:taxon-name><tp:taxon-name-part taxon-name-part-type="order">Calanoida</tp:taxon-name-part></tp:taxon-name>) from coastal waters of Sicily, Italy.</article-title><source>Journal of Plankton Research</source><volume>22</volume>: <fpage>15</fpage>–<lpage>27</lpage>. doi: <ext-link ext-link-type="doi" xlink:href="10.1093/plankt/22.1.15" xlink:type="simple">10.1093/plankt/22.1.15</ext-link></mixed-citation></ref><ref id="B17"><mixed-citation xmlns:xlink="http://www.w3.org/1999/xlink" xlink:type="simple"><person-group><name name-style="western"><surname>Kršinić</surname><given-names>F</given-names></name></person-group> (<year>2012</year>) <article-title>Description of <italic><tp:taxon-name><tp:taxon-name-part taxon-name-part-type="genus">Stephos</tp:taxon-name-part> <tp:taxon-name-part taxon-name-part-type="species">boettgerschnackae</tp:taxon-name-part></tp:taxon-name></italic> sp. nov., a new copepod (<tp:taxon-name><tp:taxon-name-part taxon-name-part-type="order">Calanoida</tp:taxon-name-part></tp:taxon-name>, <tp:taxon-name><tp:taxon-name-part taxon-name-part-type="family">Stephidae</tp:taxon-name-part></tp:taxon-name>) from an anchialine cave in the Adriatic Sea.</article-title><source>Crustaceana</source><volume>85</volume>: <fpage>1525</fpage>–<lpage>1539</lpage>. doi: <ext-link ext-link-type="doi" xlink:href="10.1163/156854012X651718" xlink:type="simple">10.1163/156854012X651718</ext-link></mixed-citation></ref></ref-list></tp:taxon-treatment>
